# Supplementary material for: Investigating the Molecular Mechanisms of Renal Hepcidin Induction and Protection upon Hemoglobin-Induced Acute Kidney Injury
Source: Int J Mol Sci. 2022 Jan 25;23(3):1352. doi: 10.3390/ijms23031352 (PMC8835743; doi:10.3390/ijms23031352)
Supplement: Supplementary file 1 [file ijms-23-01352-s001.zip]

Archive with 1 entries (1 files):
- ijms-1490691-supplementary-done.pdf
